# Supplementary material for: Temporal irregularity quantification and mapping of optical action potentials using wave morphology similarity
Source: Prog Biophys Mol Biol. 2020 Nov;157:84–93. doi: 10.1016/j.pbiomolbio.2019.12.004 (PMC7607254; doi:10.1016/j.pbiomolbio.2019.12.004)
Supplement: Multimedia component 2 [file mmc2.xml]

<?xml version="1.0" encoding="UTF-8" standalone="no"?><data:data><datasets><author>d.pavlovic@bham.ac.uk</author><type>0</type><dataset><value>1</value><reason>Data will be made available on request</reason><comments/></dataset></datasets></data:data>
